# Supplementary material for: Antimicrobial Activity of LysX and LysP Endolysins Against Pseudomonas syringae pv. syringae and Xanthomonas arboricola pv. juglandis
Source: Plants (Basel). 2026 Jan 30;15(3):431. doi: 10.3390/plants15030431 (PMC12899693; doi:10.3390/plants15030431)
Supplement: Supplementary file 1 [file plants-15-00431-s001.zip]

Archive with 1 entries (1 files):
- plants-4089816-supplementary.pdf
